# Supplementary material for: Clinical characteristics and diagnosis of intestinal tuberculosis in clinical practice at Thailand’s largest national tertiary referral center: An 11-year retrospective review
Source: PLoS One. 2023 Apr 13;18(4):e0282392. doi: 10.1371/journal.pone.0282392 (PMC10101504; doi:10.1371/journal.pone.0282392)
Supplement: S1 Data — (XLSX) [file pone.0282392.s001.xlsx]

## Sheet: Sheet1
no_pt	Dx_year	sex	age	DM	HbA1C	HT	DLP	CAD	CVA	CKD	CKD_causes	HT_DM_CKD	GN	dialysis	liver_disease	cirrhosis	cardiac	Cardiac_cause	RS	define_RS	transplantation	organ	HIV	CD4	malignancy	define	IBD	other_diseases	SLE	other autoimmune disease	steroids	dose	duration	CMT	regimen	other_immsup	immunosup_name	ARV	ARV_name	presentation	duration_symptoms	LGIB	Hypotention	transfusion > 4 u	ab_pain	diarrhea	mucous_bloody	water_diarrhea	perianal
1	2006	1	67.7125	0		0	0	0	0	0		0	0	0	0	0	0		0		0	0	0		0		0		0	0	0			0		0		0		1	24	0		0	1	0			0
2	2017	1	37	0		0	0	0	0	0		0	0	0	1	0	0		0		0		1	39	0		0		0		0			0		0		0		2	1	0	0	0	1	1	0	1	0
3	2006	0	43.2416	0		0	0	0	0	0		0	0	0	0	0	0		0		0	0	1	86	0		0		0	0	0			0		0		0		1	1	0		0	1	0			0
4	2016	2	19	0		0	0	0	0	0		0	0	0	0	0	0		0		0		1	125	0		0		0		0			0		0		0		1	0.1	0	0	0	0	1	0	1	0
5	2012	2	21	0		0	0	0	0	0		0	0	0	0	0	0		0		0		0		0		0		0		0			0		0		0		2	1	0	0	0	1	0	0	0	0
6	2013	0	61.6263	0		0	0	0	0	0		0	0	0	0	0	0		0		0	0	0		0		0		0	0	0			0		0		0		1		0		0	0	0			0
7	2010	0	40.9856	0		0	0	0	0	0		0	0	0	0	0	0		0		0	0	1	11	0		0		0	0	0			0		0		0		2	2	1	0	0	1	1	0	1	0
8	2013	2	23	0		0	0	0	0	0		0	0	0	0	0	0		0		0		0		0		1	crohn	0		0			0		0		0		2	12	0	0	0	1	0	0	0	0
9	2012	1	57.5195	0		0	0	0	0	0		0	0	0	0	0	0		0		0	0	0		0		0		0	0	0			0		0		0		1	1	0	0	0	1	0			0
10	2015	1	23	0		0	0	0	0	0		0	0	0	0	0	0		0		0		0		0		0		0		0			0		0				1	1	0	0	0	1	0			0
11	2009	0	68.1862	0		0	0	0	0	0		0	0	0	0	0	0		0		0	0	0		0		0	achalasia	0	0	0			0		0		0		1	24	0	0	0	0	0			0
12	2016	1	25	0		0	0	0	0	0		0	0	0	0	0	0		0		0		0		1	MDS	0		0		0			1	HiDAC	0				2	1	0	0	0	0	0			0
13	2008	1	24	0		0	0	0	0	0		0	0	0	0	0	0		0		0		0		0		0		0		0			0		0				2	2	0	0	0	1	0			0
14	2009	0	56.6927	0		0	0	0	0	0		0	0	0	0	0	0		0		0	0	1	98	0		0		0	0	0			0		0		0		2	21	0	0	0	1	0			0
15	2006	0	43.5975	0		0	0	0	0	0		0	0	0	0	0	0		0		0	0	0		0		0		0	0	0			0		0		0		1	1	1	0	0	0	0			0
16	2017	2	25	0		0	0	0	0	0		0	0	0	0	0	0		0		0		1	783	0		0		0		0			0		0		1	TDF/3TC/RAL	1	2	0	0	0	0	1	0	1	0
17	2012	0	26.9295	0		0	0	0	0	0		0	0	0	0	0	0		0		0	0	1	94	0		0		0	0	0			0		0		1	TDF/3TC/NVP 2 wk	2	3	0	0	0	0	1	0	1	0
18	2018	2	25	0		0	0	0	0	0		0	0	0	0	0	0		0		0		1	10	0		0		0		0			0		0		0		2	2	0	0	0	1	0			0
19	2012	0	74.2368	0		1	1	0	0	0		1	0	0	0	0	0		0		0	0	0		0		0		0	0	0			0		0		0		1	3	0	0	0	1	0			0
20	2014	1	26	0		0	1	0	0	1	FSGS	1	1	0	0	0	0		0		1	kidney	0		0		0		0		1	pred 15 mg/d	8 mo	0		1	MMF, tacrolimus	0		2	1	1	0	0	0	1	1	1	0
21	2012	1	60.9911	0		0	1	0	0	0		0	0	0	0	0	0		0		0	0	0		1	tongue SCC	0		0	0	0			0		0		0		1		0	0	0	0	0			0
22	2017	1	26	0		0	0	0	0	0		0	0	0	0	0	0		0		0		0		0		0		0		0			0		0				2	0.03	0	0	0	1	0			0
23	2013	0	50.2916	0		0	0	0	0	0		0	0	0	0	0	0		0		0	0	0		0		0		0	0	0			0		0		0		1	24	0	0	0	1	1	0	1	0
24	2019	1	27	0		0	0	0	0	0		0	0	0	0	0	0		0		0		0		0		0	epilepsy, schizophrenia	0		0			0		0		0		2	0.1	0	0	0	1	0			0
25	2005	0	35.7426	0		0	0	0	0	0		0	0	0	0	0	0		0		0	0	1	106	0		0		0	Behcet	0			0		0		0		1	1	0	0	0	1	1	0	1	0
26	2015	2	32	0		0	0	0	0	0		0	1	0	0	0	0		0		0		0		0		0		1		1	pred 20 mg/d	6 mo	0		0		0		2	12	0	0	0	1	1	0	1	0
27	2012	1	29.8508	0		0	0	0	0	0		0	0	0	0	0	0		0		0	0	1	22	0		0		0	0	0			0		0		0		2	2	0	0	0	0	1	0	1	1
28	2016	2	34	0		0	0	0	0	0		0	0	0	0	0	0		0		0		0		0		0		0		0			0		0				1	3	0	0	0	1	0			0
29	2007	2	31	0		0	0	0	0	0		0	0	0	0	0	0		0		0		0		0		0		0		0			0		0				1	1	0	0	0	1	0			0
30	2008	1	30.6037	0		0	0	0	0	0		0	0	0	0	0	0		0		0	0	0		0		0		0	0	0			0		0		0		1	1	1	0	0	1	1	0	1	0
31	2006	1	47.9644	0		0	0	0	0	0		0	0	0	0	0	0		0		0	0	0		0		0		0	0	0			0		0		0		1	5	0	0	0	1	0			0
32	2007	1	32	0		0	0	0	0	0		0	0	0	0	0	0		0		0		0		0		0		0		0			0		0				1	2	0	0	0	1	0			0
33	2012	1	34	0		0	0	0	0	0		0	0	0	0	0	0		0		0		1	79	0		0		0		0			0		0				2	3	0	0	0	1	1	0	1	1
34	2014	0	25.0595	0		0	0	0	0	0		0	0	0	0	0	0		0		0	0	0		0		0		0	0	0			0		0		0		1	9	0	0	0	0	0			0
35	2006	0	27.8877	0		0	0	0	0	0		0	0	0	0	0	0		0		0	0	0		0		0		0	0	0			0		0		0		1	4	0	0	0	1	1	0	1	0
36	2009	1	35	0		0	0	0	0	0		0	0	0	0	0	0		0		0		0		0		0		0		0			0		0				2	48	1	0	0	1	0			0
37	2010	1	78.5572	1	10.6	1	0	0	0	0		1	0	0	0	0	0		0		0	0	0		0		0		0	0	0			0		0		0		1	12	0	0	0	0	0			0
38	2010	1	35	0		0	0	0	0	0		0	0	0	0	0	0		0		0		0		0		0		0		0			0		0				2	0.03	0	0	0	1	0			0
39	2006	1	30.6502	0		0	0	0	0	0		0	0	0	0	0	0		0		0	0	0		0		0		0	0	0			0		0		0		1	1	0	0	0	1	1	0	1	0
40	2009	2	34	0		0	0	0	0	0		0	0	0	0	0	0		0		0		0		0		0		0		0			0		0				1	12	0	0	0	0	1	0	1	0
41	2008	1	29.4374	0		0	0	0	0	0		0	0	0	0	0	0		0		0	0	1	216	0		0		0	0	0			0		0		0		2	1	3	0	0	0	0			0
42	2013	2	35	0		0	0	0	0	1	GN	1	1	0	0	0	0		0		1	kidney	0		0		0		0		1	pred 5 mg/d	3 yr	0		1	MMF, tacrolimus	0		2	0.3	0	0	0	1	1	0	1	0
43	2010	1	35	0		0	0	0	0	0		0	0	0	0	0	0		0		0		0		0		0	OCD	0		0			0		0				2	0.5	1	0	0	0	0			0
44	2012	0	51.4387	0		0	0	0	0	0		0	0	0	0	0	0		0		0	0	0		0		0		0	0	0			0		0		0		1	3	0	0	0	0	0			0
45	2014	1	36	0		0	0	0	0	0		0	0	0	0	0	0		0		0		1	131	0		0		0		0			0		0		0		2	0.1	0	0	0	1	0			0
46	2015	1	71.0883	1	8.2	1	1	1	0	1	DN	1	0	0	1	0	1		0		1	1	0		0		0		0	0	1	5	1 mo	0		1	MMF 1.5 g, 5-FK 1 g	0		1	3	1	0	0	0	0			0
47	2010	1	62.141	1	5.5	1	1	1	0	1		1	0	1	0	0	0		0		0	0	0		0		0		0	0	0			0		0		0		1	1	0	0	0	0	1	0	1	0
48	2010	1	36	0		0	0	0	0	0		0	0	0	0	0	0		0		0		0		0		0		0		0			0		0				1	1	0	0	0	1	0			0
49	2009	1	39.54	0		0	0	0	0	0		0	0	0	0	0	0		0		0	0	1	87	0		0		0	0	0			0		0		0		2	3	0	0	0	0	0			0
50	2012	1	37	0		0	0	0	0	0		0	0	0	0	0	0		0		0		1	123	0		0		0		0			0		0		0		1	1	0	0	0	0	1	0	1	0
51	2005	2	37	0		0	0	0	0	0		0	0	0	0	0	0		0		0		0		0		0		0		0			0		0				1	6	0	0	0	1	1	0	1	0
52	2012	0	29.4648	0		0	0	0	0	0		0	0	0	0	0	0		0		0	0	0		0		0		0	0	0			0		0		0		1	24	0	0	0	1	1	0	1	0
53	2009	2	41	0		0	0	0	0	0		0	0	0	0	0	0		0		0		1	121	0		0		0		0			0		0		0		1	1	0	0	0	0	0			0
54	2011	1	43.0445	1		0	0	0	0	0		1	0	0	2	1	0		0		0	0	0		0		0		0	0	0			0		0		0		1	1	0	0	4	0	0			0
55	2008	1	35	0		0	0	0	0	0		0	0	0	0	0	0		0		0		0		0		0		0		0			0		0				2	1	0	0	0	1	0			0
56	2011	0	62.7981	0		0	0	0	0	0		0	0	0	0	0	0		0		0	0	1	37	0		0		0	0	0			0		0		0		2	2	0	0	0	0	0			0
57	2008	1	43	0		0	0	0	0	0		0	0	0	0	0	0		0		0		0		1	colon, FAP	0		0		0			0		0				1	1	0	0	1	0	0			0
58	2011	1	38.5873	0		0	0	0	0	0		0	0	0	0	0	0		0		0	0	1	18	0		0		0	0	0			0		0		0		2	1	1	0	0	1	1			0
59	2011	0	33.9165	0		0	0	0	0	0		0	0	0	0	0	0		0		0	0	0		0		0		0	0	0			0		0		0		1	0.5	0	0	0	1	0			0
60	2013	1	44	0		0	0	0	0	0		0	0	0	0	0	0		0		0		0		0		0		0		0			0		0				2	2	0	0	0	1	0			0
61	2011	0	40.5722	0		0	0	0	0	0		0	0	0	0	0	0		0		0	0	0		0		0		1	0	0			0		0		0		2	2	0	0	0	0	0			0
62	2019	2	44	0		0	0	0	0	0		0	0	0	0	0	0		0		0		1	13	0		0		0		0			0		0		0		2	0.06	0	0	0	0	0			0
63	2010	1	45	0		0	0	0	0	0		0	0	0	0	0	0		0		0		1	34	0		0		0		0			0		0		0		2	2	0	0	0	1	1	0	1	0
64	2013	0	29.3744	0		0	0	0	0	0		0	0	0	0	0	0		0		0	0	0		0		0		0	0	0			0		0		0		1	6	0	0	0	1	1	1	1	0
65	2011	1	33.4757	0		0	0	0	0	0		0	0	0	0	0	0		0		0	0	1	14	0		0		0	0	0			0		0		0		2	1	3	1	1	0	1	0	1	0
66	2018	1	47	0		0	0	0	0	0		0	0	0	0	0	0		0		0		0		1	colon	0		0		0			0		0				2	12	0	0	0	1	0			0
67	2010	2	49	0		0	0	0	0	0		0	0	0	0	0	0		0		0		0		0		0		0		0			0		0				2	6	0	0	0	1	0			0
68	2014	1	60.9966	0		0	0	0	0	0		0	0	0	0	0	0		0		0	0	0		0		0		0	0	0			0		0		0		1		0	0	0	0	0			0
69	2012	1	60.898	0		0	0	0	0	0		0	0	0	0	0	0		0		0	0	0		0		0		0	0	0			0		0		0		1	24	0	0	0	1	0			0
70	2014	1	49	0		0	0	0	0	0		0	0	0	0	0	0		0		0		1	478	0		0		0		0			0		0		1	TDF, 3TC, EFV	1	0.4	0	0	0	1	0			0
71	2012	0	45.9713	0		0	0	0	0	0		0	0	0	0	0	0		0		0	0	0		0		0		0	0	0			0		0		0		1	1	0	0	0	1	0			0
72	2014	2	50	0		0	0	0	0	0		0	0	0	0	0	0		0		0		0		0		0		0		0			0		0				2	4	0	0	0	1	0			0
73	2012	0	30.9651	0		0	0	0	0	0		0	0	0	0	0	0		0		0	0	0		0		0		0	0	0			0		0		0		1	12	0	0	0	1	0			0
74	2019	1	87.0609	0		0	0	0	0	0		0	0	0	0	0	0		0		0	0	0		0		0		0	0	0			0		0		0		1	6	0	0	0	0	0	0	0	0
75	2012	1	55.5619	0		0	0	1	0	0		0	0	0	1	0	0		0		0	0	0		0		0		0	0	0			0		0		0		1	8	0	0	0	1	0	0	0	0
76	2013	1	49.755	0		0	0	0	0	0		0	0	0	0	0	0		0		0	0	1	276	0		0		0	0	0			0		0		1	d4T/3TC/EFV	2	0.1	3	0	1	1	1	0	1	0
77	2013	1	41.9165	1	6.8	1	0	0	0	0		0	0	0	0	0	0		0		0	0	1	84	0		0		0	0	0			0		0		0		2	1	0	0	0	0	0			0
78	2013	2	55.1896	0		0	0	0	0	0		0	0	0	0	0	0		0		0	0	0		0		0		0	0	0			0		0		0		2	2	0	0	0	1	1	0	1	0
79	2015	1	52.0164	0		0	0	0	0	0		0	0	0	0	0	0		0		0	0	0		0		0		0	0	0			0		0		0		1	12	0	0	0	1	0			0
80	2020	2	67.9233	1		0	0	0	0	0		0	0	0	0	0	0		0		0	0	0		0		0		0	0	0			0		0		0		1	3	0	0	0	1	0	0	0	0
81	2014	1	60.9144	0		0	0	0	0	0		0	0	0	0	0	0		0		0	0	0		0		0		0	0	0			0		0		0		1	2	0	0	0	1	1	0	1	0
82	2019	2	74.1875	0		1	1	0	0	1		1	0	1	1	0	1	PH	0		0	0	0		1	Cervix	0		0	0	0			0		0		0		1	6	0	0	0	1	1	0	1	0
83	2014	1	55.54	0		0	0	0	0	0		0	0	0	0	0	0		0		0	0	0		0		0		0	0	0			0		0		0		1	2	3	0	0	0	0			0
84	2017	2	60.2847	0		0	0	0	0	0		0	0	0	0	0	0		0		0	0	0		0		0		0	0	0			0		0		0		1	8	0	0	0	1	1	0	0	0
85	2009	1	73.2676	0		0	0	0	0	0		0	0	0	0	0	0		0		0	0	0		0		0		0	0	0			0		0		0		1	3	0	0	0	0	1	1	0	0
86	2016	1	46.5298	0		0	1	0	0	0		0	0	0	0	0	0		0		0	0	0		0		0		0	0	0			0		0		0		1	1	0	0	0	1	1	0	1	0
87	2009	2	54.809	0		1	0	0	0	0		0	0	0	0	0	0		0		0	0	0		0		0		0	0	0			0		0		0		1	3	0	0	0	0	0	0	0	0
88	2016	1	61.3826	0		0	0	0	0	0		0	0	0	0	0	0		0		0	0	0		0		0		0	0	0			0		0		0		1	12	0	0	0	0	1	0	1	1
89	2012	2	77.9247	1		1	1	0	1	0		0	0	0	0	0	1	AF	0		0	0	0		0		0		0	0	0			0		0		0		1	1	0	0	0	1	0	0	0	0
90	2016	1	47.603	0		0	0	0	0	0		0	0	0	0	0	0		0		0	0	1	298	0		0		0	0	0			0		0		0	TDF/FTC/NVP	2	1	0	0	0	0	0			0
91	2012	2	62.4093	0		0	0	0	0	0		0	0	0	0	0	0		0		0	0	1	426	0		0		0	0	0			0		0		1	TeevirKaletra	2	6	2	0	0	1	1	0	1	0
92	2018	0	57.6454	1	6	1	1	0	0	0		1	0	0	0	0	0		0		0	0	0		0		0		0	0	0			0		0		0		1	12	0	0	0	0	0			0
93	2015	1	51.9151	0		0	1	0	0	0		0	0	0	0	0	0		0		0	0	0		0		0		0	0	0			0		0		0		1	3	0	0	0	1	1	0	1	0
94	2019	1	68.4326	0		1	1	0	0	0		0	0	0	0	0	0		0		0	0	0		0		0		0	0	0			0		0		0		1	3	0	0	0	0	0	0	0	0
95	2014	1	68.3888	0		0	0	0	0	0		0	0	0	0	0	0		0		0	0	0		0		0		0	1	1	10	4 months	0		0		0		2	1	0	0	0	0	1	0	1	0
96	2017	0	58.7461	0		0	0	0	0	0		0	0	0	0	0	0		0		0	0	0		0		0		0	0	0			0		0		0		1	12	0	0	0	0	0			0
97	2010	2	56.8214	0		0	1	0	0	0		0	0	0	0	0	0		0		0	0	0		0		0		0	0	0			0		0		0		1	1	0	0	0	1	0	0	0	0
98	2018	0	68.1752	2	7.9	1	1	0	0	0		1	0	0	0	0	0		0		0	0	0		0		0		0	0	0			0		0		0		1	12	0	0	0	0	0			0
99	2014	1	60.9884	0		0	0	0	0	0		0	0	0	0	0	0		0		0	0	0		0		0		0	0	0			0		0		0		1	3	0	0	0	1	0	0	0	0
100	2018	0	60.2546	0		1	0	0	0	0		0	0	0	0	0	0		0		0	0	0		0		1	PLE	0	0	0			0		0		0		2	2	0	0	0	1	0			0
101	2014	2	62.5407	0		1	0	0	0	0		0	0	0	0	0	0		0		0	0	0		0		0		0	0	0			0		0		0		1		0	0	0	0	0	0	0	0
102	2016	0	45.5277	0		0	0	0	0	0		0	0	0	0	0	0		0		0	0	0		0		0		1	0	1	20	1 yr	0		0		0		3	0.1	3	1	0	0	1	0	0	0
103	2016	0	38.4257	0		0	0	0	0	0		0	0	0	0	0	0		0		0	0	0		0		0		0	0	0			0		0		0		1	12	1	0	0	1	0			0
104	2016	1	75.5647	0		0	0	0	0	0		0	0	0	0	0	0		0		0	0	0		0		0		0	0	0			0		0		0		1	6	0	0	0	1	0	0	0	0
105	2010	2	56.7885	0		0	0	0	0	0		0	0	0	0	0	0		0		0	0	0		0		0		0	0	0			0		0		0		2	2	0	0	0	0	1	0	1	0
106	2016	1	51.5318	0		0	0	0	0	0		0	0	0	0	0	0		0		0	0	1	102	0		0		0	0	0			0		0		0		1	12	0	0	0	1	0			0
107	2012	1	75.5893	0		0	0	0	0	0		0	0	0	0	0	0		0		0	0	0		0		0		0	0	0			0		0		0		1	2	0	0	0	0	0	0	0	0
108	2018	0	61.5606	0		0	0	0	0	0		0	0	0	0	0	0		0		0	0	0		0		0		0	0	0			0		0		0		2	12	0	0	0	1	0			0
109	2015	1	63.7399	0		1	1	1	0	0		1	0	0	2	1	1		0		0	0	0		0		0		0	0	0			0		0		0		2	0.1	3	0	0	1	0			0
110	2015	1	63.7591	0		1	1	1	0	0		0	0	0	0	0	0		0		0	0	0		0		0		0	0	0			0		0		0		2	12	3	0	1	1	0	0	0	0
111	2009	1	75.8275	0		0	0	0	0	0		0	0	0	0	0	0		0		0	0	0		1	MDS	0		0	0	0			0		0		0		1	2	0	0	0	0	0	0	0	0
112	2015	1	49.6044	0		0	0	0	0	0		0	0	0	0	0	0		0		0	0	1	132	0		0		0	0	0			0		0		0		2	11	0	0	0	0	1	0	1	0
113	2009	1	69.0103	1	6.3	0	0	0	0	0		0	0	0	0	0	0		0		0	0	0		0		0		0	0	0			0		0		0		2	2	0	0	0	1	0	0	0	0
114	2019	0	43.7235	0		0	0	0	0	0		0	0	0	0	0	0		0		0	0	0		0		0		0	0	0			0		0		0		1	12	0	0	0	0	1	1	0	0
115	2002	2	48.9528	0		0	0	0	0	0		0	0	0	0	0	0		0		0	0	1	82	0		0		0	0	0			0		0		1	AZT/3TC/EFV	2	2	0	0	0	1	1	0	1	0
116	2018	1	31.1321	0		0	0	0	0	0		0	0	0	0	0	0		0		0	0	0		0		0		0	0	0			0		0		0		1	6	2	0	0	0	0			0
118	2019	0	25.7413	0		1	1	1	0	1	LN	1	1	0	0	0	0		0		0	0	0		0		0		1	0	1	25	8 yr	0		1	IVCY 500 mg, 1 mo before	0		2	0.2	3	0	1	1	0			0
119	2013	1	61.6482	0		1	1	1	0	1		1	0	0	0	0	0		0		0	0	0		1	Prostate	0		0	0	0			0		0		0		2	0.7	1	0	0	0	1	0	1	0
120	2021	2	68.3614	0		0	0	0	0	0		0	0	0	0	0	0		0		0	0	0		0		0		0	0	0			0		0		0		2	1	0	0	0	1	0	0	0	0
121	2013	1	37.18	0		0	0	0	0	0		0	0	0	2	0	0		0		0	0	1	230	0		0		0	0	0			0		0		0		1	3	0	0	0	0	1	1	0	0
122	2016	1	64.7584	0		1	0	0	0	0		0	0	0	1	0	0		0		0	0	0		0		0		0	0	0			0		0		0		2	2	0	0	0	1	1	0	1	0
123	2014	0	36.1944	0		0	0	0	0	0		0	0	0	0	0	0		0		0	0	1	51	0		0		0	0	0			0		0		0		2	0.3	0	0	0	0	1	0	1	0
124	2020	2	57.0021	0		0	1	0	0	0		0	0	0	1	0	0		0		0	0	0		0		0		0	0	1		5 months	0		0		0		2	1	0	0	0	1	0	0	0	0
125	2014	0	36.3888	0		0	0	0	0	0		0	0	0	0	0	0		0		0	0	1	14	0		0		0	0	0			0		0		0		1	0.5	0	0	0	1	1	0	1	0
126	2019	1	58.5352	0		1	0	1	0	0		0	0	0	0	0	0		0		0	0	0		0		0		0	0	0			0		0		0		2	0.25	0	0	0	1	0	0	0	0
127	2014	0	30.9514	0		0	0	0	0	0		0	0	0	0	0	0		0		0	0	1	32	0		0		0	0	0			0		0		0		1	3	0	0	0	0	1	0	1	0
128	2017	2	52.3669	0		0	0	0	0	0		0	0	0	0	0	0		0		0	0	1	143	0		0		0	0	0			0		0		0		2	1	0	0	0	1	0	0	0	0
129	2014	1	49.9576	0		0	0	0	0	0		0	0	0	2	0	0		0		0	0	1	34	0		0		0	0	0			0		0		0		2	2	0	0	0	0	1	0	1	0
130	2016	2	68.7666	0		0	1	0	0	0		0	0	0	0	0	0		0		0	0	0		1	Colon	0		0	0	0			0		0		0		1	1	0	0	0	1	1	1	0	0
131	2014	1	36.5804	0		0	0	0	0	0		0	0	0	2	0	0		0		0	0	1	10	0		0		0	0	0			0		0		0		2	0.7	0	0	0	0	1	0	1	1
132	2017	1	76.835	1	8.5	1	0	0	0	0		0	0	0	0	0	0		0		0	0	0		0		0		0	0	0			0		0		0		1	4	0	0	0	0	1	0	1	0
133	2011	1	56.6105	0		0	0	0	1	0		0	0	0	0	0	0		0		0	0	0		0		0		0	0	0			0		0		0		2	0.5	0	0	0	1	1	0	1	0
134	2014	1	23.102	0		0	0	0	0	0		0	0	0	0	0	0		0		0	0	1	38	0		0		0	0	0			0		0		1	TDF/3TC/EFV	2	1	0	1	0	0	1	1	1	0
135	2012	1	55.3676	0		0	0	0	0	0		0	0	0	0	0	0		0		0	0	0		0		0		0	0	0			0		0		0		2	3	0	0	0	1	1	0	1	0
136	2014	0	50.36	0		0	0	0	0	1		0	1	0	0	0	0		0		1	1	0		0		0		0	0	1	5	1 yr	0		1	tracolimus, MMF	0		2	0.25	0	0	0	0	1	0	1	0
137	2013	0	56.0657	0		0	0	0	0	0		0	0	0	0	0	0		0		0	0	0		1	Cervix	0		0	0	0			0		0		0		2	0.2	0	0	0	1	1	0	1	0
138	2018	1	96.4791	0		1	0	0	1	0		0	0	0	0	0	0		0		0	0	0		0		0		0	0	0			0		0		0		2	0.25	0	0	0	0	0	0	0	0
139	2014	0	73.963	1	12.8	1	1	0	0	0		0	0	0	0	0	0		0		0	0	0		1	CA breast Rt S/P MRM	0		0	0	0			0		0		0		1	4	0	0	0	0	1	1	1	0
140	2014	1	88.0411	1	9.7	1	1	0	0	1		1	0	0	0	0	0		0		0	0	0		0		0		0	0	1	40	3	0		0		0		1	2	1	0	0	0	1	1	0	0
141	2009	1	61.8316	0		0	0	0	0	0		0	0	0	0	0	0		0		0	0	0		0		0		0	0	0			0		0		0		2	12	0	0	0	1	1	0	1	0
142	2014	0	24.8624	0		0	0	0	0	0		0	0	0	0	0	0		0		0	0	1	29	0		0		0	0	0			0		0		0		2	0.2	0	0	0	1	1	0	1	0
143	2014	1	25.5496	0		0	0	0	0	0		0	0	0	0	0	0		0		0	0	1	9	0		0		0	0	0			0		0		0		2	2	0	0	0	1	1	0	1	0
145	2015	1	30.1465	0		0	0	0	0	0		0	0	0	0	0	0		0		0	0	1	120	0		0		0	0	0			0		0		0		1	2	0	0	0	0	1	0	1	0
146	2019	1	60.4162	0		0	0	0	0	0		0	0	0	0	0	0		0		0	0	0		0		0		0	0	0			0		0		0		2	12	0	0	0	1	0	0	0	0
147	2015	1	48.9281	1	5.9	1	1	0	0	0		0	0	0	0	1	0		0		0	0	1	79	0		0		0	0	0			0		0		0		2	1	0	0	0	0	1	0	1	0
148	2015	0	40.1561	0		0	0	0	0	0		0	0	0	2	0	0		0		0	0	1	41	0		0		0	0	0			0		0		0		1	2	0	0	0	1	0	0	0	0
149	2015	0	38.2423	0		0	0	0	0	0		0	0	0	0	0	0		0		0	0	1	12	0		0		0	0	0			0		0		0		2	2	0	0	0	1	0	0	0	0
150	2015	0	45.5222	0		0	0	0	0	0		0	0	0	0	1	0		0		0	0	0		2	MALT gastric lymphoma	2		0	0	1	30	30 days	0		1	Mesalamine, Azathioprine	0		2	0.6	0	0	0	1	1	0	1	0
151	2015	1	48.5503	0		0	0	0	0	0		0	0	0	0	0	0		0		0	0	1	29	0		0		0	0	0			0		0		0		2	4	0	0	0	0	0	0	0	0
152	2015	1	48.0602	0		0	0	0	0	0		0	0	0	1	0	0		0		0	0	1	197	0		0		0	0	0			0		0		0		2	1	2	0	1	0	0	0	0	0
153	2015	1	57.3881	0		0	0	0	0	0		0	0	0	0	0	0		0		0	0	0		2	lymphoma, thymoma	0		0	MG	1	7.5	5 yr	0		1	Azathioprine	0		2	1	0	0	0	0	1	0	1	0
154	2016	1	57.7002	1	5.7	0	0	0	0	0		1	0	0	1	0	0		0		0	0	1	26	0		0		0	0	0			0		0		1	TDF/3TC/EFV	2	1	0	0	0	1	1	0	1	0
155	2017	1	52.4517	0		0	0	0	0	0		0	0	0	0	0	0		0		0	0	1	5	0		0		0	0	0			0		0		0		2	0.7	0	1	0	1	0	0	0	0
156	2017	1	44.1588	0		0	0	0	0	0		0	0	0	0	0	0		0		0	0	0		0		0		0	0	0			0		0		0		1	12	0	0	0	1	0	0	0	0
157	2017	1	45.1636	0		0	0	0	0	0		0	0	0	0	0	0		0		0	0	1	63	0		0		0	0	0			0		0		0		2	1	0	0	0	0	0	0	0	0
158	2017	0	46.4969	0		0	0	0	0	0		0	0	0	0	0	0		0		0	0	1	36	0		0		0	0	0			0		0		0		2	1	0	1	0	0	1	0	1	0
159	2017	1	40.0903	0		0	0	0	0	0		0	0	0	1	0	0		0		0	0	1	33	0		0		0	0	0			0		0		0		2	0.5	0	0	0	0	1	0	1	0
160	2017	1	67.1157	0		0	0	0	0	0		0	0	0	2, 3 (Alc)	1	1	Complete heart block	0		1	1	0		1	HCC	0		0	0	0			0		1	MMF (250) 3x2,	0		3	0.5	0	0	0	0	1	0	1	1
161	2018	1	32.7447	0		0	0	0	0	0		0	0	0	2	0	0		0		0	0	1	136	0		0		0	0	0			0		0		0		1	3	0	0	0	0	1	0	1	0
162	2018	0	23.8823	0		0	0	0	0	0		0	0	0	0	0	0		0		0	0	1	79	0		0		0	0	0			0		0		0		2	0.7	0	0	0	1	1	0	1	0
163	2018	0	47.4114	3	6.7	1	1	0	1	1	stage 4, LN	1	1	0	0	0	0		0		0	0	0		0		0		1	0	1	20	5 yr	0		1	MMF (250) 4x2	0		2	1	0	0	0	0	1	0	1	0
164	2019	0	38.8255	0		1	0	0	0	1	stage 3, LN	0	1	0	0	0	0		0		0	0	0		0		0		1	0	1	5	4 yr	0		1	MMF (250) 1x2	0		2	1	0	0	0	0	1	0	1	0
165	2019	1	30.475	0		0	0	0	0	1	stage 5	0	0	0	0	0	0		0		1	1	0		0		0		0	0	1	5	14 mo	0		1	MMF (250) 3x2, tacrolimus 3 mg/d	0		2	0.8	0	1	0	1	0	0	0	0
166	2019	1	82.1766	0		0	0	0	0	0		0	0	0	0	0	0		0		0	0	0		2	DLBCL	0		0	0	1	7.5	2 yr	1	R-CVD	1	Cyclophosphamide (50) 2x2 Tue, Fri	0		2	1	0	0	0	0	1	0	1	0
167	2012	0	59.0856	0		0	0	0	0	0		0	0	0	0	0	0		0		0	0	0		0		0		0	0	0			0		0		0		1		0	0	0	0	0	0	0	0
168	2012	0	49.8125	0		0	0	0	0	0		0	0	0	0	0	0		0		0	0	1		0		0		0	0	0			0		0		0		1	3	0	0	0	1	0	0	0	0
169	2012	1	48.0712	0		1	0	0	0	1		1	0	0	0	0	1	DCM	0		1	1	0		0		0		0	0	1	5		0		1	MMF 500 mg/d, Sirolimus 1 mg/d	0		2	1	0	0	0	1	0	0	0	0
170	2016	0	61.2758	0		0	0	0	0	0		0	0	0	1	1	0		0		0	0	0		0		0		0	0	0			0		0		1	TDF/LMV	1	3	0	0	0	0	0	0	0	0
171	2017	0	35.8604	0		0	0	0	0	0		0	0	0	0	0	0		0		0	0	0		0		0		0	1 palindromic rheumatism	0			0		0		0		1	2	1	0	0	0	1	0	1	0
172	2017	1	57.2101	0		1	1	0	0	0		1	0	0	0	0	0		0		0	0	0		0		0		0	0	0			0		0		0		1	6	0	0	0	0	0	0	0	0
173	2018	0	57.577	0		0	0	0	0	0		0	0	0	0	0	0		0		0	0	1	880	0		0		0	0	0			0		0		1	3TC, Atazanavir	1		0	0	0	0	0	0	0	0
174	2018	1	63.8303	1	6.6	1	1	0	0	1		1	0	0	1	1	0		0		1	1	0		1	HCC	0		0	0	0			0		1	Sirolimus (1) 1x1, MMP (250) 1.2	0		1		0	0	0	0	0	0	0	0
175	2018	1	42.3354	1	5.5	1	1	0	0	1	3b LN	1	1	0	0	0	0		0		0	0	0		0		0		1	0	1	30	1yr	0		1	MMF 2g/d, cyclophosphamide 1500 mg	0		2	0.25	2	0	1	0	0	0	0	0
176	2018	1	37.8782	0		0	0	0	0	0		0	0	0	0	0	0		0		0	0	0		0		0		0	0	0			0		0		0		1	2	0	0	0	1	1	0	1	0
177	2019	0	54.1821	0		0	0	0	0	0		0	0	0	0	0	0		0		0	0	0		0		0		0	0	0			0		0		0		1	24	0	0	0	0	0	0	0	0
178	2019	1	82.319	0		0	0	0	0	0		0	0	0	0	0	0		0		0	0	0		0		0		0	0	0			0		0		0		1	6	0	0	0	0	0	0	0	0
179	2019	0	27.3183	0		0	0	0	0	0		0	0	0	0	0	0		0		0	0	0		0		0		0	0	0			0		0		0		1	12	0	0	0	0	0	0	0	0
180	2013	0	35.7481	0		0	0	0	0	0		0	0	0	0	0	0		0		0	0	1	3	0		0		0	0	0			0		0		0		3	3	0	1	0	1	1	0	1	0
181	2013	0	34.7789	0		0	0	0	0	0		0	0	0	0	0	0		0		0	0	0		0		0		0	0	0			0		0		0		2	0.1	2	0	0	0	0	0	0	0
182	2017	1	58.4066	0		0	0	0	0	0		0	0	0	0	0	0		0		0	0	1	49	0		0		0	0	0			0		0		1	Teevir	1	0.5	0	0	0	1	1	0	1	0
183	2018	1	68.5147	1	6.8	1	1	1	0	0		0	0	0	0	0	1	CAD	0		0	0	0		0		0		0	0	0			0		0		0		1	2	0	0	0	0	1	0	1	0
																																										5.53889
[truncated: 155 more columns]

## Sheet: repeated_scope
no_pt	Dx_year	sex	age	DM	HbA1C	HT	DLP	CAD	CVA	CKD	CKD_causes	HT_DM_CKD	GN	dialysis	liver_disease	cirrhosis	cardiac	Cardiac_cause	RS	define_RS	transplantation	date	organ	HIV	CD4	malignancy	define	IBD	other_diseases	SLE	other autoimmune disease	steroids	dose	duration	CMT	regimen	last	other_immsup	immunosup_name	ARV	ARV_name	presentation	duration_symptoms	LGIB	Hypotention	transfusion > 4 u	ab_pain	diarrhea	mucous_bloody
55	2008	1	35	0		0	0	0	0	0		0	0	0	0	0	0		0		0			0		0		0		0		0			0			0				2	1	0	0	0	1	0
68	2014	1	60.9966	0		0	0	0	0	0		0	0	0	0	0	0		0		0		0	0		0		0		0	0	0			0			0		0		1		0	0	0	0	0
79	2015	1	52.0164	0		0	0	0	0	0		0	0	0	0	0	0		0		0		0	0		0		0		0	0	0			0			0		0		1	12	0	0	0	1	0
88	2016	1	61.3826	0		0	0	0	0	0		0	0	0	0	0	0		0		0		0	0		0		0		0	0	0			0			0		0		1	12	0	0	0	0	1	0
103	2016	0	38.4257	0		0	0	0	0	0		0	0	0	0	0	0		0		0		0	0		0		0		0	0	0			0			0		0		1	12	1	0	0	1	0
114	2019	0	43.7235	0		0	0	0	0	0		0	0	0	0	0	0		0		0		0	0		0		0		0	0	0			0			0		0		1	12	0	0	0	0	1	1
173	2018	0	57.577	0		0	0	0	0	0		0	0	0	0	0	0		0		0		0	1	880	0		0		0	0	0			0			0		1	3TC, Atazanavir	1		0	0	0	0	0	0
179	2019	0	27.3183	0		0	0	0	0	0		0	0	0	0	0	0		0		0		0	0		0		0		0	0	0			0			0		0		1	12	0	0	0	0	0	0
183	2018	1	68.5147	1	6.8	1	1	1	0	0		0	0	0	0	0	1	CAD	0		0		0	0		0		0		0	0	0			0			0		0		1	2	0	0	0	0	1	0
3 times
23	2013	0	50.2916	0		0	0	0	0	0		0	0	0	0	0	0		0		0		0	0		0		0		0	0	0			0			0		0		1	24	0	0	0	1	1	0
175	2018	1	42.3354	1	5.5	1	1	0	0	1	3b LN	1	1	0	0	0	0		0		0		0	0		0		0		1	0	1	30	1yr	0			1	MMF 2g/d, cyclophosphamide 1500 mg	0		2	0.25	2	0	1	0	0	0
4 times
6
100	2018	0	60.2546	0		1	0	0	0	0		0	0	0	0	0	0		0		0		0	0		0		1	PLE	0	0	0			0			0		0		2	2	0	0	0	1	0
171	2017	0	35.8604	0		0	0	0	0	0		0	0	0	0	0	0		0		0		0	0		0		0		0	1 palindromic rheumatism	0			0			0		0		1	2	1	0	0	0	1	0
181	2013	0	34.7789	0		0	0	0	0	0		0	0	0	0	0	0		0		0		0	0		0		0		0	0	0			0			0		0		2	0.1	2	0	0	0	0	0
[truncated: 191 more columns]
